# Supplementary material for: Mechanistic Insights into a Novel Controllable Phase-Transition Polymer for Enhanced Oil Recovery in Mature Waterflooding Reservoirs
Source: Nanomaterials (Basel). 2023 Dec 8;13(24):3101. doi: 10.3390/nano13243101 (PMC10745705; doi:10.3390/nano13243101)
Supplement: Supplementary file 1 [file nanomaterials-13-03101-s001.zip]

Archive with 1 entries (1 files):
- nanomaterials-2706147-supplementary.pdf
